# Supplementary material for: When less is more powerful: Shapley value attributed ablation with augmented learning for practical time series sensor data classification
Source: PLoS One. 2022 Nov 23;17(11):e0277975. doi: 10.1371/journal.pone.0277975 (PMC9683574; doi:10.1371/journal.pone.0277975)
Supplement: S1 Data — Experimental datasets are publicly available at https://figshare.com/articles/dataset/Data_zip/21532440/1. (TXT) [file pone.0277975.s001.txt]

Data source. Experimental datasets are publicly available at https://figshare.com/articles/dataset/Data_zip/21532440/1.
